# Supplementary material for: The phylogenetic significance of leaf anatomical traits of southern African Oxalis
Source: BMC Evol Biol. 2016 Oct 22;16:225. doi: 10.1186/s12862-016-0792-z (PMC5075164; doi:10.1186/s12862-016-0792-z)
Supplement: Additional file 1: Table S1. — Discrete and continuous leaflet anatomical data for southern African Oxalis. The discrete and continuous data of all studied leaflet anatomical traits. Captions of columns for discrete data include character state descriptions and captions of columns for continuous data include units (when applicable). (XLSX 143 kb) [file 12862_2016_792_MOESM1_ESM.xlsx]

## Sheet: Discrete data
Identification		Leaflet traits		Epidermal cell traits						Stomatal traits							Trichome (hair, glandular hair and ciliation) triats												Mesophyll traits						Vascular traits
MO-number (accession number)	Species name	Leaflets (Flat=0; Conduplicate=1)	Number of leaf blades per leaf (<3=0; 3=1; >3=2)	AD epidermal cell type (irregular=0; papillose-irregular=1; swollen=2)	AB epidermal cell type (irregular=0; semi-wollen=1; swollen=2)	AD epidermal cell type (swollen=0; angular=1; puzzle=2)	AB epidermal cell type (swollen=0; angular=1; puzzle=2)	Epidermal cells sunken into mesophyll (not sunk=0; AD sunken=1; AB sunken=2)	AB vein-associated epidermal cells elongated (no=0; yes=1)	Stomatal position (epistomatic=0; hypostomatic=1; amphostomatic=2)	Additional vein associated stomata in crevice (absent=0; present=1)	Vein associated stomata in crevice (absent=0; AD surface=1; AB surface=2)	Stomatal type (non-anomocytic=0; anomocytic=1)	Stomatal type (non-anicocytic=0; anicocytic =1)	Stomatal type (non-4-celled anicocytic=0; 4-celled anicocytic=1)	Stomatal type (non-actinocytic=0; actinocytic=1)	Trichomes (hairs and glandular hairs) (absent=0; AD surface=1; AB surface=2; both surfaces=3)	Trichomes (absent=0; hairs=1; glandular hair=2; both=3)	Hairs (absent=0; AD surface=1; AB surface=2; both surfaces=3)	Glandular hairs (absent=0; AD surface=1; AB surface=2; both surfaces=3)	Glandular hair type (short-stalked=0; long-stalked=1)	Leaflet cilliation type (absent=0; hairs=1; glandular hairs=2)	Hair type (short single celled=0; long single celled=1; clavate=2; inflated single celled=3; long multicellular=4)	Short single celled hairs (absent=0; present=1)	Long single celled hairs (absent=0; present=1)	Clavate hairs (absent=0; present=1)	Inflated single celled hairs (absent=0; present=1)	Long multicellular hairs (absent=0; present=1)	Cavities within mesophyll (absent=0; cavities with no lining=1; cavities with epiteel lining=2)	Mesophyll arrangement types (bifacial/ isobilateral type 1/ iso type 2)	Mesophyll arrnagement (loose=0; dense=1)	Crystal arrangemet (absent=0; loose=1; clusters=2)	Crystal districution (absent=0; upper mesophyll tissue layers=1; lower mesophyll tissue layers=2; both=3)	Leaflet tissue stained dark red colour (absent=0; AD epidermal tissue=1; AB epidermal tissue=2; spongy mesophyll and sheath tissue=3)	Sheath around vascular tissue (absent=0; present=1)	Central mid-rib vascular tissue (not protruding=0; protruding=1)
MO 557	adenodes	0	1	0	0	1	1	2	1	0	0	0	1	1	0	0	3	3	3	2	1	1	0, 1, 2	1	1	1	0	0	NA	0	1	1	3	3	NA	0
MO 1223	adspersa	0	1	0	0	1	2	0	1	0	0	0	1	0	0	0	3	3	2	2	NA	1	2, 4	0	0	1	0	1	2	0	1	1	1	3	1	1
MO 555	ambigua	0	1	0	0	2	1	2	1	0	0	0	1	1	1	1	3	1	3	0	NA	1	1	0	1	0	0	0	NA	0	1	NA	NA	NA	0	0
MO 436	annae	NA	1	2	2	1	0	NA	0	2	0	0	1	0	0	0	3	1	3	0	NA	0	1	0	1	0	0	0	0	NA	NA	1	1	NA	NA	NA
EE146	articulata	NA	1	0	0	2	2	NA	0	1	0	0	NA	NA	NA	NA	2	2	2	0	NA	1	4	0	0	0	0	1	NA	NA	NA	NA	NA	NA	NA	NA
MO 45	attaquana	0	1	2	2	0	1	0	0	2	0	0	1	0	0	0	2	1	0	2	NA	NA	NA	0	0	0	0	0	1	0	1	1	1	3	1	0
MO 502	bowiei	0	1	0	0	1	2	0	1	1	0	0	1	0	0	0	3	3	3	1	NA	1	1, 2	0	1	1	0	0	0	0	1	1	2	0	0	1
MO 391	brasiliensis	0	1	0	1	1	1	0	NA	1	0	0	1	0	0	0	2	3	2	2	NA	1	1, 2	0	1	1	0	0	0	0	0	2	2	0	0	1
MO 123	bullulata	0	1	2	2	1	0	NA	0	2	0	0	1	0	0	0	0	0	0	0	NA	0	NA	0	0	0	0	0	NA	NA	NA	NA	NA	NA	NA	0
MO 532	callosa	NA	1	0	0	1	2	0	NA	0	0	0	NA	NA	NA	NA	2	3	2	2	NA	NA	NA	0	0	0	0	0	0	2	0	2	3	1,2,3	1	0
MO 469	camelopardalis	1	1	0	0	2	2	0	1	0	0	0	1	0	1	1	2	3	2	2	NA	0	2	0	0	1	0	0	2	2	0	0	0	3	1	0
MO 276	campicola	1	1	0	0	1	2	0	1	0	0	0	1	0	1	1	2	1	2	0	NA	0	1, 2	0	1	1	0	0	0	2	0	2	3	1,2,3	1	0
MO 912	campylorrhiza	0	1	0	0	2	2	2	1	0	0	0	1	1	1	1	2	2	2	2	1	2	1, 2	0	1	1	0	0	1	0	0	2	2	3	1	1
MO 341	caprina	0	1	0	0	2	2	1	1	1	0	0	1	0	0	0	2	1	2	0	NA	1	NA	0	0	0	0	0	NA	0	1	NA	NA	NA	1	0
J628	carolina	NA	1	0	NA	NA	NA	0	NA	NA	0	0	0	0	1	1	NA	NA	NA	NA	NA	NA	1, 2	0	1	1	0	0	0	1	1	2	1	1,2,3	0	1
MO 582	cathara	1	2	0	0	1	1	0	1	0	1	2	1	1	1	0	0	0	0	0	NA	0	NA	0	0	0	0	0	0	1	0	1	2	3	1	0
MO 568	cf. comosa	0	1	0	0	2	2	0	1	0	1	1	1	1	0	0	2	1	2	0	NA	0	1	0	1	0	0	0	0	0	1	1	NA	NA	NA	1
MO 329	ciliaris	0	1	0	0	1	2	0	1	0	0	0	1	1	1	1	3	3	3	2	1	1	0, 1	1	1	0	0	0	0	2	0	0	1	1,2,3	1	1
MO 556	clavifolia	1	1	0	0	2	1	0	1	0	0	0	1	0	0	1	2	2	0	2	1	2	NA	0	0	0	0	0	0	1	0	2	3	1,2,3	1	0
MO 1224	commutata	0	1	0	0	1	1	0	1	0	1	2	NA	NA	NA	NA	0	0	0	0	NA	0	NA	0	0	0	0	0	0	0	1	1	1	3	0	0
MO 519	compressa	0	1	0	1	1	0	0	1	1	1	1	1	0	0	0	2	3	2	2	0	1	1, 2	0	1	1	0	0	NA	0	1	NA	NA	NA	NA	1
MO 358	confertifolia	1	1	0	0	2	2	0	NA	0	0	0	1	0	1	1	2	3	2	2	1	0	NA	0	0	0	0	0	2	2	0	2	3	3	1	0
MO 317	convexula	0	1	2	2	0	0	1	0	2	0	0	1	0	0	0	0	0	0	0	NA	0	NA	0	0	0	0	0	1	1	0	2	3	0	0	0
MO 359	convexula	0	1	0	0	2	2	0	1	0	0	0	1	0	1	1	2	3	2	2	NA	0	2	0	0	1	0	0	NA	2	0	NA	NA	0	0	0
MO 1276	crispula	0	1	0	0	2	1	NA	1	0	0	0	1	0	0	0	2	1	2	0	NA	1	1	0	1	0	0	0	1	0	NA	NA	NA	NA	0	NA
MO 124	crocea	NA	NA	0	0	1	1	2	1	0	0	0	1	1	1	0	2	2	2	2	0	2	4	0	0	0	0	1	NA	NA	0	2	1	0	NA	0
MO 474	dentata	NA	NA	NA	1	NA	NA	NA	NA	NA	0	0	NA	NA	NA	NA	NA	NA	NA	NA	NA	NA	NA	0	0	0	0	0	0	0	NA	NA	NA	NA	1	NA
MO 464	depressa	0	1	2	2	0	1	0	1	2	0	0	1	0	0	0	3	1	3	0	NA	1	NA	0	0	0	0	0	2	0	0	2	2	3	1	1
MO 526	deserticola	NA	1	0	NA	NA	NA	1	NA	NA	0	0	0	0	0	1	NA	NA	NA	NA	1	NA	2	0	0	1	0	0	0	1	0	2	2	0	NA	0
MO 524	dilatata	0	1	2	2	0	0	0	1	2	0	0	1	0	0	0	0	0	0	0	NA	0	NA	0	0	0	0	0	NA	1	0	2	3	3	NA	1
MO 823	dines	1	1	0	0	1	1	2	1	0	0	0	1	0	0	1	2	3	2	2	NA	2	3	0	0	0	1	0	2	0	0	1	NA	3	1	NA
MO 447	dregei	1	0	0	0	1	2	2	1	0	0	0	0	1	1	0	0	0	0	0	NA	0	NA	0	0	0	0	0	NA	NA	0	1	3	3	NA	0
MO 262	ebracteata	0	1	0	0	2	2	0	1	0	0	0	1	0	1	1	2	3	2	2	1	2	1, 2	0	1	1	0	0	0	1	0	0	NA	3	1	1
MO 521	eckloniana	NA	1	0	0	2	1	NA	1	0	0	0	1	0	1	1	2	3	2	2	NA	NA	1, 2	0	1	1	0	0	0	0	NA	NA	NA	NA	0	NA
MO 372	engleriana	NA	2	0	0	2	2	2	1	0	0	0	1	0	1	1	2	1	2	0	NA	NA	1, 2	0	1	1	0	0	0	NA	1	1	2	2,3	0	1
MO 1143	ericifolia	1	2	NA	0	NA	1	0	1	NA	0	0	1	0	0	0	2	2	0	2	0	0	NA	0	0	0	0	0	1	1	0	2	2	3	1	1
J1216	extensa	1	1	0	0	2	2	0	NA	0	0	0	0	1	1	1	2	2	2	0	NA	NA	1	0	1	0	0	0	0	1	0	2	3	1,2,3	0	0
MO 476	falcatula	1	1	0	0	1	1	0	NA	0	0	0	1	0	1	0	2	1	2	0	NA	1	1	0	1	0	0	0	0	1	0	2	2	3	1	0
MO 819	flava	NA	0	0	0	1	1	2	1	0	1	2	1	1	1	0	0	0	0	0	NA	NA	NA	0	0	0	0	0	NA	0	0	1	3	NA	NA	0
MO 1527	fenestrata	0	1	0	0	2	2	2	1	1	1	1	1	1	1	0	2	1	2	0	0	0	3	0	0	0	1	0	NA	NA	1	2	1	3	NA	0
MO 501	fergusoniae	0	1	2	2	0	0	NA	0	2	0	0	1	0	0	0	0	0	0	0	NA	0	NA	0	0	0	0	0	NA	NA	NA	NA	NA	NA	NA	NA
MO 332	fibrosa	1	1	0	0	1	2	NA	1	0	0	0	1	0	0	0	3	3	2	3	1	2	1	0	1	0	0	0	0	0	NA	NA	NA	NA	1	NA
J11_155	filifoliolata	NA	2	0	NA	NA	NA	0	NA	NA	0	0	NA	NA	NA	NA	NA	NA	NA	NA	NA	NA	NA	0	0	0	0	0	0	0	1	1	3	1,2	0	0
MO 404	flava	0	2	0	0	1	1	2	1	0	1	2	1	1	1	1	0	0	0	0	NA	0	NA	0	0	0	0	0	0	0	0	1	3	3	1	0
MO 929	flaviuscula	0	2	0	0	2	2	0	1	0	0	0	1	0	1	0	1	2	0	1	NA	0	2	0	0	1	0	0	0	1	0	2	2	0	1	1
MO 1466	foveolata	NA	1	2	2	0	0	0	0	2	0	0	1	0	0	0	0	0	0	0	NA	NA	2	0	0	1	0	0	2	0	1	2	2	3	0	1
MO 564	furcillata	1	1	0	0	2	1	2	NA	0	0	0	1	0	1	1	2	2	2	2	1	1	4	0	0	0	0	1	0	1	NA	1	3	1,2,3	1	1
MO 299	giftbergensis	0	1	0	0	2	2	1	1	0	0	0	1	0	0	0	2	3	2	2	NA	2	1	0	1	0	0	0	0	1	0	1	2	0	1	0
MO 306	glabra	1	1	0	0	1	2	0	1	0	0	0	1	0	0	0	2	3	2	2	NA	0	0, 2	1	0	1	0	0	0	1	1	2	3	3	0	0
MO 409	glabra	1	1	0	0	1	2	0	1	0	0	0	1	0	0	1	2	3	2	2	NA	1	1, 2	0	1	1	0	0	0	1	0	1	2	2,3	1	0
MO 370	goniorrhiza	1	1	0	0	2	2	0	1	0	0	0	1	0	1	0	2	3	2	2	NA	0	0, 2	1	0	1	0	0	NA	1	0	2	3	3	NA	1
MO 554	gracilis	1	1	0	0	1	2	0	NA	0	1	2	1	0	0	0	2	3	2	2	NA	1	0, 2	1	0	1	0	0	1	2	1	1	2	1,2,3	1	0
MO 936	helicoides	NA	NA	0	0	1	1	0	0	NA	NA	NA	1	0	0	0	0	0	0	0	NA	NA	NA	0	0	0	0	0	NA	NA	1	2	3	1,2,3	NA	0
MO 523	heterophylla	NA	1	0	0	1	2	0	1	0	0	0	1	0	0	0	2	3	2	2	NA	NA	1	0	1	0	0	0	0	0	1	0	0	1,2	0	0
MO 434	haedulipes	NA	1	0	0	2	1	NA	1	1	0	0	1	1	1	0	2	1	2	0	NA	0	3	0	0	0	1	0	NA	NA	NA	NA	NA	NA	NA	NA
J12_20	hirsuta	NA	1	NA	NA	NA	NA	0	NA	NA	0	0	NA	NA	NA	NA	NA	NA	NA	NA	NA	NA	NA	0	0	0	0	0	0	1	0	2	3	1,2	NA	0
MO 1519	hirsutibulba	NA	1	0	0	1	1	NA	0	1	0	0	NA	NA	NA	NA	3	1	3	0	NA	1	0, 1	1	0	1	0	0	NA	NA	NA	NA	NA	NA	NA	NA
MO 271	hirta	1	1	0	0	1	2	0	1	0	0	0	1	0	1	1	2	3	2	2	NA	1	1, 2	0	1	1	0	0	NA	2	0	2	2	3	1	1
MO 230	hygrophila	NA	1	0	0	2	2	NA	1	0	0	0	1	0	1	1	2	3	2	2	0	NA	1, 2	0	1	1	0	0	0	0	NA	NA	NA	NA	0	NA
MO 345	imbricata	0	1	0	0	1	2	0	1	0	0	0	1	0	1	0	3	3	3	2	NA	1	1	0	1	0	0	0	1	0	0	1	3	1,2	1	0
MO 569	inconspicua	0	1	0	0	1	2	0	1	0	1	2	1	0	0	1	2	2	0	2	1	2	NA	0	0	0	0	0	0	0	0	2	1	3	1	1
MO 852	kamiesbergensis	1	1	0	0	2	2	0	1	0	0	0	1	0	0	0	2	3	2	2	NA	1	0, 2	1	0	1	0	0	0	2	1	1	2	2,3	1	1
MO 918	knuthiana	0	1	0	1	1	1	NA	1	1	1	1	1	1	1	0	2	3	2	2	1	0	3	0	0	0	1	0	0	0	NA	NA	NA	NA	1	NA
MO 1555	lasiorrhiza	0	1	NA	NA	1	NA	0	NA	1	0	0	NA	NA	NA	NA	2	1	2	0	NA	1	1	0	1	0	0	0	0	0	0	1	2	3	0	0
MO 887	lateriflora	0	1	0	1	1	0	0	1	1	0	0	1	0	0	0	2	1	2	0	NA	0	3	0	0	0	1	0	0	0	0	2	3	2	0	0
MO 361	livida	NA	1	0	1	1	2	NA	1	1	0	0	1	0	1	0	0	0	0	0	NA	NA	NA	0	0	0	0	0	NA	NA	1	1	2	0	NA	0
MO 139	louisae	NA	NA	0	0	1	2	0	1	0	0	0	1	1	1	1	2	1	2	0	NA	2	3	0	0	0	1	0	NA	NA	0	1	NA	0	NA	1
J1210	luederitzii	NA	NA	0	NA	NA	NA	1	NA	2	0	0	0	1	1	0	NA	NA	NA	NA	NA	NA	NA	0	0	0	0	0	2	1	1	1	2	0	0	1
MO 1524	magnifolia	0	1	0	0	1	1	NA	1	0	1	2	1	1	1	1	0	0	0	0	NA	0	NA	0	0	0	0	0	NA	NA	NA	NA	NA	NA	NA	NA
MO 399	massoniana	1	1	NA	0	NA	2	NA	0	0	0	0	NA	NA	NA	NA	2	1	2	0	NA	1	1	0	1	0	0	0	2	2	NA	NA	NA	NA	0	NA
MO 468	meisneri	1	1	NA	0	NA	1	NA	1	0	0	0	NA	NA	NA	NA	2	3	2	2	NA	1	2	0	0	1	0	0	0	1	NA	NA	NA	NA	1	NA
MO 1485	melanosticta	0	1	0	0	1	1	1	NA	0	0	0	1	0	0	0	3	1	3	0	NA	1	1, 2	0	1	1	0	0	1	0	0	2	2	0	0	0
MO 1556	reflexa	0	1	2	2	0	0	NA	0	2	0	0	1	0	0	0	0	0	0	0	NA	0	NA	0	0	0	0	0	NA	NA	NA	NA	NA	NA	NA	NA
MO 571	sp.	0	1	NA	NA	NA	NA	0	NA	NA	NA	NA	NA	NA	NA	NA	0	0	0	0	NA	0	NA	0	0	0	0	0	NA	NA	0	2	1	1,2,3	NA	0
MO 584	monophylla	1	1	0	0	1	1	0	1	0	0	0	1	0	1	0	3	2	0	3	1	2	NA	0	0	0	0	0	0	0	1	1	1	3	1	0
MO 883	multicaulis	1	1	0	0	2	2	0	0	0	0	0	1	0	1	0	2	1	2	0	NA	2	1	0	1	0	0	0	2	1	0	2	1	3	NA	1
MO 809	namaquana	1	1	0	0	1	1	2	1	0	0	0	1	1	1	1	0	2	0	2	NA	0	1, 2	0	1	1	0	0	1	1	1	1	3	3	0	1
MO 522	nidulans	0	1	0	0	1	1	0	1	0	1	2	1	0	1	1	2	3	2	2	NA	1	1, 2	0	1	1	0	0	0	0	1	2	1	1,2,3	0	0
MO 503	nortieri	0	0	2	2	0	0	2	1	2	0	0	1	0	0	0	3	1	3	0	NA	1	1	0	1	0	0	0	0	1	1	1	2	3	0	1
MO 1529	sp.	NA	1	NA	0	1	2	0	1	NA	0	0	1	0	0	0	0	0	0	0	NA	0	NA	0	0	0	0	0	NA	NA	1	2	2	3	NA	1
MO 1046	obliquifolia	0	1	2	2	0	0	0	1	2	0	0	1	1	0	0	0	0	0	0	NA	0	NA	0	0	0	0	0	2	0	0	2	3	0	0	1
MO 566	obtusa	0	1	2	2	2	2	NA	1	2	0	0	1	0	0	1	2	1	2	0	NA	1	1	0	1	0	0	0	2	0	NA	NA	NA	NA	1	NA
MO 1549	odorata	1	1	0	0	1	1	2	1	0	1	2	1	0	0	0	2	1	2	0	NA	0	2, 3	0	0	1	1	0	0	1	1	1	2	0	1	0
MO 270	oreophila	1	1	0	0	1	2	2	1	0	1	2	1	0	0	1	3	3	3	2	NA	1	1	0	1	0	0	0	1	2	0	2	2	3	1	1
MO 351	orthopoda	1	1	0	0	1	2	0	1	0	0	0	1	0	0	0	3	3	3	2	1	1	1, 2	0	1	1	0	0	0	0	0	2	3	1,2,3	0	1
MO 93	pes-caprae	0	1	0	1	1	2	0	NA	1	1	1	1	1	1	0	3	3	3	1	NA	0	1, 2	0	1	1	0	0	2	0	0	1	3	1,2,3	NA	1
MO 32	pocockiae	0	1	2	2	1	1	0	0	2	0	0	1	0	0	0	0	0	0	0	NA	0	NA	0	0	0	0	0	NA	0	0	2	2	3	NA	1
MO 1464	psammophila	0	1	0	0	1	2	0	1	0	1	2	1	1	1	1	0	0	0	0	NA	0	NA	0	0	0	0	0	NA	NA	1	1	2	3	NA	NA
MO 559	pulchella	0	1	2	2	0	0	2	0	2	0	0	1	0	0	0	2	3	2	2	0	1	1, 2, 3	0	1	1	1	0	2	0	1	2	1	0	0	0
MO 343	punctata	0	1	2	2	0	0	NA	0	2	0	0	1	0	0	0	0	0	0	0	NA	0	NA	0	0	0	0	0	1	0	NA	NA	NA	NA	1	NA
DUB1209	purpurascens	NA	NA	NA	NA	NA	NA	1	NA	NA	0	0	NA	NA	NA	NA	NA	NA	NA	NA	NA	NA	NA	0	0	0	0	0	2	0	1	2	2	3	NA	0
MO 1118	purpurata	0	1	0	1	1	0	0	NA	1	1	1	1	0	0	0	3	3	2	1	NA	1	1, 2	0	1	1	0	0	NA	0	0	2	NA	3	0	0
MO 344	purpurea	0	1	0	0	1	1	1	1	0	0	0	1	1	1	1	2	3	2	2	NA	1	1, 2	0	1	1	0	0	2	0	0	1	2	0	1	0
MO 516	pusilla	1	1	0	0	1	1	1	1	0	0	0	NA	NA	NA	NA	2	2	0	2	NA	0	2	0	0	1	0	0	0	1	1	NA	NA	NA	0	1
MO 149	reclinata	NA	1	NA	NA	NA	NA	0	NA	NA	0	0	NA	NA	NA	NA	NA	NA	NA	NA	NA	NA	NA	0	0	0	0	0	NA	NA	0	2	1	3	NA	1
MO 1468	rosetifolia	NA	1	0	0	2	2	2	1	1	1	2	1	0	1	0	2	1	2	0	NA	1	1	0	1	0	0	0	NA	NA	0	2	1	3	NA	0
MO 1137	salteri	0	0	0	0	1	1	NA	1	0	1	2	1	0	1	1	0	0	0	0	NA	0	NA	0	0	0	0	0	0	0	NA	NA	NA	NA	1	NA
MO 839	sonderiana	0	1	0	0	1	1	NA	1	0	1	2	1	0	0	1	3	2	0	3	0	2	NA	0	0	0	0	0	NA	0	NA	NA	NA	NA	0	NA
MO 465	stellata	0	1	0	0	2	2	NA	1	1	1	1	1	1	1	0	2	1	2	0	NA	1	1	0	1	0	0	0	1	NA	NA	NA	NA	NA	0	NA
MO 385	suavis	NA	1	0	0	1	2	0	1	0	0	0	1	0	1	0	2	2	0	2	1	2	2	0	0	1	0	0	NA	NA	0	1	2	3	NA	1
MO 527	suteroides	1	1	0	0	2	2	0	1	0	0	0	1	0	1	1	2	3	2	2	NA	1	0, 2	1	0	1	0	0	0	0	1	NA	NA	NA	1	0
MO 264	tenella	0	1	0	0	1	2	NA	1	0	0	0	1	0	1	0	2	3	2	2	NA	0	0, 2	1	0	1	0	0	1	2	NA	2	2	NA	1	0
MO 392	tetraphylla	NA	2	0	1	2	2	0	0	1	1	1	1	0	1	1	0	0	0	0	NA	NA	NA	0	0	0	0	0	NA	0	NA	NA	NA	NA	NA	1
MO 394	uliginosa	0	1	0	0	1	2	2	1	0	1	2	1	0	1	0	2	2	0	2	1	2	NA	0	0	0	0	0	0	0	0	2	2	3	0	0
MO 229	urbaniana	1	1	0	0	1	2	0	1	0	0	0	1	0	0	0	2	1	2	0	0	2	0, 2	1	0	1	0	0	0	1	0	1	3	1,2,3	1	0
MO 580	virginea	NA	1	0	0	1	1	NA	0	0	1	0	NA	NA	NA	NA	3	1	3	0	NA	0	0, 1, 2	1	1	1	0	0	NA	NA	NA	NA	NA	NA	NA	1
MO 833	viscosa	NA	NA	NA	NA	NA	NA	0	NA	NA	NA	NA	NA	NA	NA	NA	NA	NA	NA	NA	NA	NA	NA	0	0	0	0	0	NA	NA	1	2	3	3	1	1
MO 1511	witman	0	1	0	0	1	2	2	1	0	1	2	1	1	1	1	2	2	0	2	0	0	NA	0	0	0	0	0	NA	NA	0	2	3	3	NA	0
MO 273	xantha	NA	1	0	0	NA	2	NA	NA	0	0	0	NA	NA	NA	NA	2	3	2	2	NA	NA	1	0	1	0	0	0	0	2	NA	1	3	NA	1	NA
MO 488	zeekoevleyensis	0	1	0	0	1	2	NA	1	0	0	0	1	0	1	1	3	3	3	2	NA	1	1	0	1	0	0	0	2	0	NA	NA	NA	NA	0	0
MO 590	zeyheri	1	2	0	0	2	2	NA	1	0	0	0	1	0	1	0	2	3	2	2	NA	1	1, 2	0	1	1	0	0	2	1	NA	NA	NA	NA	1	NA

## Sheet: Continuous data
Identification		Leaf	Epidermal traits			Mesophyll traits																Identification		Stomatal traits					Identification		Conduuplication
MO number (accession number)	Species name	Number of leaf blades per leaf	Total AD and AB epidermal cell height (um)	AD epidermal cell height (um)	AB epidermal cell height (um)	Number palisade (upper) tissue layers per leaflet section	Number spongy (lower) tissue layers per leaflet section	Total number tissue layers per leaflet section	% palisade (upper) tissue per leaflets section	% spongy (lower) tissue per leaflets section	Ratio of number palisade to spongy layers per section (p:s)	Palisade (upper) tissue layer height (um)	Spongy (lower) tisue layer height (um)	Mesophyll tissue height (um)	Total leaflet section height (um)	Proportion of AD epidermal cell tissue per leaflet section (%)	Proportion of palisade (upper) mesophyll tissue per leaflet section (%)	Proportion of spongy (lower) mesophyll tissue per leaflet section (%)	Proportion of AB epidermal cell tissue per leaflet section (%)	Proportion of epidermal to mesophyll tissue (%)		Location	Species name	Average AD stomata length (um)	Average AB stomata length (um)	Average AD stomatal density (stomata/mm2)	Average AB stomatal density (stomata/mm2)		MO number (accession number)	Species name	Degree of leaflet conduplication (degrees)
MO 557	adenodes	3	138.75	49	89.75	2	3	5	40	60	0.6	31.72	55.67	87.39	226.14	21.668	cell tissue per leaflet section (%)	24.6175	39.6878	1.95304		Field	adanodes	22.69	1	80.4	1		MO 557	adenodes	168.7
MO 1223	adspersa	3	72.99	22.78	50.21	2	4	6	33.3333	66.6667	0.5	49.2	60.4	109.6	182.59	12.476	26.9456	33.0796	27.4988	2.08934		Field	campicola	23.3333	1	194.4	1		MO 1223	adspersa	136.3
MO 555	ambigua	3	NA	NA	NA	2	2	4	50	50	0.5	NA	NA	NA	NA	NA	NA	NA	NA	1.7954		Field	campylorrhiza	20.01	30.61	1	1		MO 555	ambigua	146.2
MO 436	annae	3	NA	NA	NA	1	2	3	33.3333	66.6667	0.7	NA	NA	NA	NA	NA	NA	NA	NA	NA		Field	crocea 1	25.91	1	92.4	1		MO 45	attaquana	111.9
EE146	articulata	3	NA	NA	NA	NA	NA	NA	NA	NA	NA	NA	NA	NA	NA	NA	NA	NA	NA	NA		Garden	extensa	26.67	1	1	1		MO 502	bowiei	162.3
MO 45	attaquana	3	159.96	79	80.96	1	4	5	20	80	0.6	42.9	42.8	85.7	245.66	32.1583	17.4632	17.4225	32.9561	1.73593		Field	flava	22.56	1	125.2	1		MO 391	brasiliensis	133.8
MO 502	bowiei	3	172.47	49.8	122.67	2	3	5	40	60	0.5	78.16	42.5	120.66	293.13	16.989	26.6639	14.4987	41.8483	2.65563		Field	flava (conduplicate leaves)	25.2111	1	140.8	1		MO 469	camelopardalis	91
MO 391	brasiliensis	3	95.12	62.22	32.9	2	3	5	40	60	0.5	59.2	34.95	94.15	189.27	32.8737	31.2781	18.4657	17.3826	3.72363		Field	flava (long thin leaves)	20.42	1	97.2	1		MO 276	campicola	126.5
MO 123	bullulata	3	NA	NA	NA	NA	NA	NA	NA	NA	NA	NA	NA	NA	NA	NA	NA	NA	NA	NA		Field	flava (short leaves)	23.83	1	65.2	1		MO 912	campylorrhiza	163.3
MO 532	callosa	3	68.8	28.8	40	4	1	7	85.7143	14.2857	NA	62.34	12.14	74.48	143.28	20.1005	43.5092	8.47292	27.9174	1.66992		Garden	J1210	1	1	28	21.3333		MO 582	cathara	60.1
MO 469	camelopardalis	3	44.8	19.2	25.6	4	1	5	80	20	NA	64.6	12.6	77.2	122	15.7377	52.9508	10.3279	20.9836	NA		Field	J1216	25.55	26.04	1	1		MO 568	cf. comosa	134.3
MO 276	campicola	3	53.4	24.8	28.6	4	1	5	80	20	0.6	81.4	14.89	96.29	149.69	16.5676	54.3791	9.94722	19.1062	1.45793		Garden	knuthiana	25.6	1	1	1		MO 556	clavifolia	49.7
MO 912	campylorrhiza	3	109.6	40.8	68.8	3	4	7	42.8571	57.1429	0.8	60.87	60.83	121.7	231.3	17.6394	26.3165	26.2992	29.7449	1.8805		Field	lineolata	25.5	1	1	1		MO 1224	commutata	158.2
MO 341	caprina	3	NA	NA	NA	2	3	5	40	60	0.8	NA	NA	NA	NA	NA	NA	NA	NA	1.5345		Field	magnifolia (fingerman)	18.84	1	228	1		MO 519	compressa	154.7
J628	carolina	3	52.8	18.2	34.6	4	1	5	80	20	0.6	50.6	11.37	61.97	114.77	15.8578	44.0882	9.90677	30.1473	2.55698		Field	magnifolia (flat giant)	14.6	1	117.6	1		MO 358	confertifolia	110.5
MO 582	cathara	9	104.6	32.2	72.4	2	3	5	40	60	0.5	59.2	31.2	90.4	195	16.5128	30.359	16	37.1282	1.64544		Garden	MO 1046	14.8	15.7	111.333	68.6667		MO 359	convexula	108.4
MO 568	cf. comosa	3	NA	NA	NA	2	3	5	40	60	0.5	NA	NA	NA	NA	NA	NA	NA	NA	1.431		Garden	MO 1067	25.9	1	88	1		MO 1276	crispula	173.6
MO 329	ciliaris	3	59.4	31	28.4	4	2	8	50	50	0.6	97.4	60.6	158	217.4	14.2594	44.8022	27.8749	13.0635	3.46091		Garden	MO 1118	1	20.83	1	119.333		MO 464	depressa	161.6
MO 556	clavifolia	3	90	24.4	65.6	4	2	5	40	60	0.5	49.98	43.2	93.18	183.18	13.3202	27.2846	23.5834	35.8118	2.12355		Garden	MO 1137	12.6	1	107.333	1		MO 524	dilatata	138.4
MO 1224	commutata	3	204	98.8	105.2	1	3	4	25	75	0.5	53.74	48.8	102.54	306.54	32.2307	17.5312	15.9196	34.3185	1.87403		Garden	MO 1143	27.4	1	107.333	1		MO 823	dines	118.3
MO 519	compressa	3	NA	NA	NA	1	3	4	25	75	NA	NA	NA	NA	NA	NA	NA	NA	NA	NA		Garden	MO 1223	16.6	1	130.667	1		MO 262	ebracteata	167.5
MO 358	confertifolia	3	88.2	39	49.2	4	1	5	80	20	NA	65.12	13.38	78.5	166.7	23.3953	39.0642	8.02639	29.5141	NA		Field	MO 123	20.76	1	30.8	1		MO 1143	ericifolia	113
MO 317	convexula	3	236.8	118	118.8	3	4	7	42.8571	57.1429	0.6	118.6	56.7	175.3	412.1	28.6338	28.7794	13.7588	28.828	NA		Field	MO 124	23.47	1	124	1		MO 476	falcatula	100.1
MO 359	convexula	3	NA	NA	NA	3	4	5	80	20	0.5	NA	NA	NA	NA	NA	NA	NA	NA	2.44776		Garden	MO 1276	22.6	1	106.667	1		MO 404	flava	168.8
Oxalis_corniculata	corniculata	NA	NA	NA	NA	NA	NA	NA	NA	NA	NA	NA	NA	NA	NA	NA	NA	NA	NA	NA		Field	MO 139	24.66	1	101.6	1		MO 929	flaviuscula	112.8
MO 1276	crispula	3	NA	NA	NA	2	3	5	40	60	0.5	NA	NA	NA	NA	NA	NA	NA	NA	3.34003		Field	MO 1464	18.63	1	161.2	1		MO 564	furcillata	40.6
MO 124	crocea	NA	NA	NA	NA	NA	NA	NA	NA	NA	NA	NA	NA	NA	NA	NA	NA	NA	NA	NA		Field	MO 1468	1	26.0875	1	52.3		MO 409	glabra keep both	90
O.debilis	debilis	NA	112.6	61.2	51.4	2	3	5	40	60	0.5	53.2	71.2	124.4	237	25.8228	22.4473	30.0422	21.6878	2.23414		Field	MO 1468	1	26.8	1	52.4		MO 370	goniorrhiza	96.7
MO 474	dentata	NA	251.6	163	88.6	3	4	7	42.8571	57.1429	0.5	69.3	58.4	127.7	379.3	42.9739	18.2705	15.3968	23.3588	2.5102		Garden	MO 1476	17.6	1	96	1		MO 554	gracilis	86.1
MO 464	depressa	3	NA	NA	NA	3	4	5	40	60	0.5	70.25	54	124.25	124.25	NA	NA	NA	NA	NA		Field	MO 1511	16.93	1	80.8	1		MO 271	hirta	116
MO 526	deserticola	3	130.8	33.2	97.6	6	2	8	75	25	0.6	89.33	19.6	108.93	239.73	13.8489	37.2628	8.17586	40.7125	2.00948		Field	MO 1518	12.6868	30.54	1	1		MO 345	imbricata	148.9
MO 524	dilatata	3	NA	NA	NA	2	3	5	40	60	NA	43.5	20	63.5	63.5	NA	NA	NA	NA	2.55121		Field	MO 1519	1	24.41	1	93.6		MO 569	inconspicua	143.1
MO 823	dines	3	67.8	30.2	37.6	3	4	7	42.8571	57.1429	0.5	63.4	47.6	111	178.8	16.8904	35.4586	26.6219	21.0291	3.56327		Field	MO 1524	13.01	1	264	1		MO 852	kamiesbergensis	62.3
MO 447	dregei	1	NA	NA	NA	NA	NA	0	NA	NA		NA	NA	NA	NA	NA	NA	NA	NA	NA		Field	MO 1527	1	31.52	1	27		MO 1555	lasiorrhiza	168.1
MO 262	ebracteata	3	91	24.6	66.4	4	1	5	80	20	0.5	71.9	13.58	85.48	176.48	13.9393	40.7412	7.69492	37.6247	2.06977		Garden	MO 1549	16.5	1	1	1		MO 887	lateriflora	73.4
MO 521	eckloniana	3	141.2	42.8	98.4	2	3	6	33.3333	66.6667	0.5	58.5	63.1	121.6	262.8	16.2861	22.2603	24.0107	37.4429	2.09785		Garden	MO 1556	20.8	20.6	1	1		MO 399	massoniana	98.8
MO 372	engleriana	7	NA	NA	NA	6	1	7	85.7143	14.2857	0.6	62.2	9.66	71.86	71.86	NA	NA	NA	NA	1.32929		Garden	MO 229	29.4	1	81.3333	1		MO 468	meisneri	65.5
MO 1143	ericifolia	3	204	107.6	96.4	2	2	4	50	50	0.7	66.7	29.6	96.3	300.3	35.8308	22.2111	9.85681	32.1012	1.71068		Garden	MO 230	22.4	1	90	1		MO 1485	melanosticta	155.2
J1216	extensa	3	200.6	90.2	110.4	2	2	4	50	50	0.5	87.2	44.24	131.44	332.04	27.1654	26.2619	13.3237	33.249	1.78694		Garden	MO 262	21.4	1	88	1		MO 584	monophylla	135
MO 476	falcatula	3	141.8	37.4	104.4	2	2	4	50	50	0.75	35.8	18	53.8	195.6	19.1207	18.3027	9.20245	53.3742	1.79407		Garden	MO 264	16.4	1	125.333	1		MO 883	multicaulis	48.1
MO 1527	fenestrata	3	NA	NA	NA	NA	NA	NA	NA	NA	NA	NA	NA	NA	NA	NA	NA	NA	NA	NA		Garden	MO 270	14	1	124	1		MO 809	namaquana	112.8
MO 501	fergusoniae	3	NA	NA	NA	NA	NA	NA	NA	NA	NA	NA	NA	NA	NA	NA	NA	NA	NA	NA		Garden	MO 271	18.6	1	140.667	1		MO 522	nidulans	129.8
MO 332	fibrosa	3	54	22.4	31.6	3	4	7	42.8571	57.1429	NA	51.87	54.6	106.47	160.47	13.959	32.3238	34.0251	19.6922	4.83537		Garden	MO 276	16.2	1	142	1		MO 503	nortieri	121.4
J11_155	filifoliolata	5	117.2	26	91.2	2	2	4	50	50	0.6	66.8	19.8	86.6	203.8	12.7576	32.7772	9.71541	44.7498	1.67441		Garden	MO 299	22.4	1	85.3333	1		MO 1046	obliquifolia	161.2
MO 404	flava	7	90	40.8	49.2	2	4	6	33.3333	66.6667	0.4	39.5	39.5	79	169	24.142	23.3728	23.3728	29.1124	NA		Garden	MO 306	19.2	1	186.667	1		MO 1549	odorata	53.1
MO 819	flava	7	151	23.4	127.6	2	5	7	28.5714	71.4286	NA	45.12	88.4	133.52	284.52	8.22438	15.8583	31.0699	44.8475	NA		Garden	MO 317	1	29.5	36.6667	43.3333		MO 270	oreophila	107.7
MO 929	flaviuscula	7	102.2	36	66.2	4	1	5	80	20	0.5	84.21	16.6	100.81	203.01	17.7331	41.4807	8.17694	32.6092	2.41523		Garden	MO 32	26.4	30.6	45.3333	52		MO 351	orthopoda	124.6
MO 1466	foveolata	3	317.4	151.6	165.8	5	6	11	45.4545	54.5455	0.5	98	79.22	177.22	494.62	30.6498	19.8132	16.0163	33.5207	1.8245		Garden	MO 329	19.2	1	68	1		MO 32	pocockiae	156.5
MO 564	furcillata	3	NA	NA	NA	NA	NA	NA	NA	NA	NA	NA	NA	NA	NA	NA	NA	NA	NA	NA		Garden	MO 332	20.2	1	133.333	1		MO 559	pulchella	130.9
MO 299	giftbergensis	3	103.8	24.8	79	6	1	7	85.7143	14.2857	0.6	70.65	12.6	83.25	187.05	13.2585	37.7706	6.73617	42.2347	1.96769		Garden	MO 341	1	22.1	1	87.3333		MO 1118	purpurata	180
MO 306	glabra	3	135	40.4	94.6	4	1	4	50	50	0.5	43.26	15.4	58.66	193.66	20.8613	22.3381	7.95208	48.8485	1.99077		Garden	MO 343	1	23.9	1	58		MO 344	purpurea	154
MO 409	glabra	3	106	36.6	69.4	1	1	3	66.6667	33.3333	0.7	35.6	12.2	47.8	153.8	23.7971	23.1469	7.93238	45.1235	NA		Garden	MO 344	13.9	1	172	1		MO 516	pusilla	71.6
MO 370	goniorrhiza	3	87	39.4	47.6	4	1	5	80	20	0.75	61.35	9.45	70.8	157.8	24.9683	38.8783	5.98859	30.1648	1.56149		Garden	MO 345	15.4	1	101.333	1		MO 1137	salteri	179.3
MO 554	gracilis	3	49.2	17.6	31.6	6	1	7	85.7143	14.2857	0.7	12	77.4	89.4	138.6	12.6984	8.65801	55.8442	22.7994	1.93268		Garden	MO 351	31.6	1	119.333	1		MO 839	sonderiana	155.7
MO 936	helicoides	NA	NA	NA	NA	NA	NA	NA	NA	NA	NA	NA	NA	NA	NA	NA	NA	NA	NA	NA		Garden	MO 359	18	1	199.333	1		MO 465	stellata	136.3
MO 523	heterophylla	3	100	37	63	2	3	4	50	50	0.5	54	45.25	99.25	199.25	18.5696	27.1016	22.7102	31.6186	1.59603		Garden	MO 368	1	1	1	1		MO 527	suteroides	91.1
MO 434	haedulipes	2	NA	NA	NA	NA	NA	NA	NA	NA	NA	NA	NA	NA	NA	NA	NA	NA	NA	NA		Garden	MO 370	18.5	1	114.667	1		MO 264	tenella	132.9
J12_20	hirsuta	3	136.2	66.2	70	4	1	5	80	20	0.5	NA	NA	NA	136.2	NA	NA	NA	NA	2.69163		Garden	MO 372	12.8	1	140.667	1		MO 394	uliginosa	111.5
MO 1519	hirsutibulba	3	NA	NA	NA	NA	NA	NA	NA	NA	NA	NA	NA	NA	NA	NA	NA	NA	NA	NA		Garden	MO 384	23.6	1	96	1		MO 229	urbaniana	81.2
MO 271	hirta	3	64	25.4	38.6	4	1	5	80	20	NA	100.6	20.6	121.2	185.2	13.7149	54.3197	11.1231	20.8423	NA		Garden	MO 385	24.2	1	128	1		MO 273	xantha	139.7
MO 230	hygrophila	3	96	30.8	65.2	2	3	5	40	60	0.7	39.8	54.4	94.2	190.2	16.1935	20.9253	28.6015	34.2797	1.52389		Garden	MO 391	1	28	1	69.3333		MO 488	zeekoevleyensis	119.2
MO 345	imbricata	3	69.53	39.61	29.92	1	4	4	25	75	0.5	37.4	20.4	57.8	127.33	31.1081	29.3725	16.0214	23.498	2.10513		Garden	MO 392	1	31.5875	1	1		MO 590	zeyheri	59.1
MO 606	inaequalis	NA	NA	NA	NA	NA	NA	NA	NA	NA	NA	NA	NA	NA	NA	NA	NA	NA	NA	NA		Garden	MO 394	22.2	1	99.3333	1
MO 569	inconspicua	3	63.8	23.2	40.6	2	4	6	33.3333	66.6667	0.5	57.12	63.2	120.32	184.12	12.6005	31.0232	34.3254	22.0508	NA		Garden	MO 402	15.9	1	122	1
MO 852	kamiesbergensis	3	68.6	25.2	43.4	4	2	6	66.6667	33.3333	0.7	90.2	28.2	118.4	187	13.4759	48.2353	15.0802	23.2086	1.63514		Garden	MO 404	16.3	1	111.333	1
MO 918	knuthiana	3	123.8	67.2	56.6	1	3	4	25	75	0.5	37.8	44.45	82.25	206.05	32.6134	18.3451	21.5724	27.4691	2.28485		Garden	MO 409	24.8	1	87.3333	1
MO 1555	lasiorrhiza	3	NA	NA	NA	2	3	5	40	60	0.6	46	43.2	89.2	89.2	NA	NA	NA	NA	1.72745		Garden	MO 410	17.5	1	199	1
MO 887	lateriflora	3	208.2	148.8	59.4	3	4	7	42.8571	57.1429	NA	81.8	66.6	148.4	356.6	41.7274	22.9389	18.6764	16.6573	5.63501		Field	MO 436	23.65	25.38	60.8	46.4
Oxalis_latifolia	latifolia	NA	NA	NA	NA	NA	NA	NA	NA	NA	NA	NA	NA	NA	NA	NA	NA	NA	NA	NA		Garden	MO 45	26.6	27.8	44	32
MO 361	livida	3	NA	NA	NA	NA	NA	NA	NA	NA	NA	NA	NA	NA	NA	NA	NA	NA	NA	NA		Garden	MO 464	28.8	21.4	48.6667	42.6667
MO 139	louisae	NA	NA	NA	NA	NA	NA	NA	NA	NA	NA	NA	NA	NA	NA	NA	NA	NA	NA	NA		Garden	MO 465	1	27.2	1	132.667
J1210	luederitzii	NA	214.6	97.8	116.8	6	2	8	75	25	0.5	112.2	58.8	171	385.6	25.3631	29.0975	15.249	30.2905	2.18954		Garden	MO 469	15	1	146	1
MO 1524	magnifolia	3	NA	NA	NA	NA	NA	NA	NA	NA	NA	NA	NA	NA	NA	NA	NA	NA	NA	NA		Garden	MO 471	16.33	1	76.6667	1
MO 399	massoniana	3	61.4	19.4	42	6	1	7	85.7143	14.2857	0.6	76.2	13.44	89.64	151.04	12.8443	50.4502	8.89831	27.8072	1.81081		Garden	MO 471	1	1	76.6667	44
MO 468	meisneri	3	91.2	29.2	62	2	2	4	50	50	0.5	42.4	15.4	57.8	149	19.5973	28.4564	10.3356	41.6107	2.96914		Garden	MO 472	15.3	1	87	1
MO 1485	melanosticta	3	86.6	42.8	43.8	2	4	6	33.3333	66.6667	1	88.6	59.8	148.4	235	18.2128	37.7021	25.4468	18.6383	2.99303		Garden	MO 475	20.85	1	175	1
MO 584	monophylla	1	159.2	31.4	127.8	2	3	5	40	60	NA	55.4	65.2	120.6	279.8	11.2223	19.7999	23.3024	45.6755	NA		Garden	MO 476	20.2	1	125.333	1
MO 883	multicaulis	3	64.8	26.8	38	2	2	4	50	50	0.8	48.9	12.9	61.8	126.6	21.169	38.6256	10.1896	30.0158	1.39496		Garden	MO 482	22.1	1	67	1
MO 809	namaquana	3	125	46.4	78.6	4	2	6	66.6667	33.3333	0.7	135.11	21.51	156.62	281.62	16.4761	47.976	7.63795	27.9099	1.88004		Garden	MO 485	17.1	1	167	1
MO 522	nidulans	3	91.8	33.6	58.2	2	4	6	33.3333	66.6667	0.7	43.6	62.8	106.4	198.2	16.9526	21.998	31.6852	29.3643	1.58037		Garden	MO 488	15.1	1	178.667	1
MO 503	nortieri	1	221.6	91.4	130.2	4	3	7	57.1429	42.8571	0.6	186	61	247	468.6	19.5049	39.6927	13.0175	27.7849	1.44802		Garden	MO 497	15.6	1	1	1
MO 1529	sp.	3	NA	NA	NA	NA	NA	NA	NA	NA	NA	NA	NA	NA	NA	NA	NA	NA	NA	NA		Garden	MO 502	1	23.8	1	1
MO 1046	obliquifolia	3	127.4	58	69.4	2	3	5	40	60	NA	39.5	35.58	75.08	202.48	28.6448	19.5081	17.5721	34.275	NA		Garden	MO 503	32.4	1	24.6667	1
MO 566	obtusa	3	97.8	33.4	64.4	2	3	5	40	60	0.6	59.87	73.2	133.07	230.87	14.467	25.9323	31.7062	27.8945	2.07889		Garden	MO 505	15.98	1	75	1
MO 1549	odorata	3	131.6	73.8	57.8	6	2	8	75	25	0.5	141.96	52.88	194.84	326.44	22.6075	43.4873	16.199	17.7062	NA		Garden	MO 506	18.4	1	1	1
MO 270	oreophila	3	66.4	29.8	36.6	6	1	7	85.7143	14.2857	0.5	104.5	24.5	129	195.4	15.2508	53.48	12.5384	18.7308	2.9187		Garden	MO 506	1	1	74.6667	1
MO 351	orthopoda	3	115.6	24.65	90.95	2	4	6	33.3333	66.6667	0.7	75	68.45	143.45	259.05	9.51554	28.9519	26.4235	35.1091	1.96912		Garden	MO 507	14.4	1	81	1
MO 93	pes caprae	3	154.6	62	92.6	1	3	4	25	75	0.5	26.35	30.6	56.95	211.55	29.3075	12.4557	14.4647	43.7722	1.53052		Garden	MO 511	18.6	1	1	1
MO 32	pocockiae	3	186.6	71	115.6	3	4	7	42.8571	57.1429	0.6	79.61	67.6	147.21	333.81	21.2696	23.8489	20.251	34.6305	2.17379		Garden	MO 512	1	30.9	1	1
MO 1464	psammophila	3	NA	NA	NA	NA	NA	NA	NA	NA	NA	NA	NA	NA	NA	NA	NA	NA	NA	NA		Garden	MO 515	12.7	1	252	1
MO 559	pulchella	3	192.6	100	92.6	4	5	9	44.4444	55.5556	0.5	178.94	85	263.94	456.54	21.9039	39.1948	18.6183	20.283	2.17059		Garden	MO 517	16.5	1	52.6667	1
MO 343	punctata	3	209	103.8	105.2	2	3	5	40	60	0.7	79.21	70.08	149.29	358.29	28.9709	22.1078	19.5596	29.3617	2.32919		Garden	MO 519	1	15.49	1	1
DUB1209	purpurascens	NA	60.4	39.6	20.8	2	3	5	40	60	NA	24.87	32.8	57.67	118.07	33.5394	21.0638	27.7801	17.6167	NA		Garden	MO 521	19.8	1	78.6667	1
MO 1118	purpurata	3	NA	NA	NA	NA	NA	NA	NA	NA	NA	NA	NA	NA	NA	NA	NA	NA	NA	1.87602		Garden	MO 522	15.7	1	135.333	1
MO 344	purpurea	3	92.8	28.6	64.2	2	5	7	28.5714	71.4286	0.6	61.53	81.11	142.64	235.44	12.1475	26.134	34.4504	27.2681	1.53185		Garden	MO 523	22.8	1	108.667	1
MO 516	pusilla	3	131.92	33.24	98.68	2	1	3	66.6667	33.3333	0.5	39.96	12.18	52.14	184.06	18.0593	21.7103	6.61741	53.613	2.95322		Garden	MO 524	21.6	17.25	68	76.6667
MO 149	reclinata	3	NA	NA	NA	NA	NA	NA	NA	NA	NA	NA	NA	NA	NA	NA	NA	NA	NA	NA		Garden	MO 525	14.3	1	27	1
MO 1556	reflexa	3	NA	NA	NA	NA	NA	NA	NA	NA	NA	NA	NA	NA	NA	NA	NA	NA	NA	NA		Garden	MO 527	21.2	1	93.3333	1
MO 1468	rosetifolia	3	NA	NA	NA	NA	NA	NA	NA	NA	NA	NA	NA	NA	NA	NA	NA	NA	NA	NA		Garden	MO 554	12.6	1	84.6667	1
MO 1137	salteri	1	69	19.8	49.2	2	3	5	40	60	NA	42.41	68	110.41	179.41	11.0362	23.6386	37.902	27.4232	NA		Garden	MO 555	22.2	1	80.6667	1
MO 839	sonderiana	3	NA	NA	NA	4	6	10	40	60	0.5	NA	NA	NA	NA	NA	NA	NA	NA	2.62775		Garden	MO 556	26.8	1	38	1
MO 465	stellata	3	95.5	31.4	64.1	NA	NA	NA	NA	NA	NA	NA	NA	NA	95.5	NA	NA	NA	NA	NA		Garden	MO 557	24.94	1	70	1
MO 385	suavis	3	NA	NA	NA	NA	NA	NA	NA	NA	NA	NA	NA	NA	NA	NA	NA	NA	NA	NA		Garden	MO 559	22.6	1	1	1
MO 527	suteroides	3	91.4	31.2	60.2	1	3	4	25	75	NA	40.41	46.8	87.21	178.61	17.4682	22.6247	26.2023	33.7047	NA		Field	MO 559	25.24	28.6	44.4	19.2
MO 264	tenella	3	40.66	21	19.66	4	1	5	80	20	0.5	48.74	10.2	58.94	99.6	21.0843	48.9357	10.241	19.739	2.96891		Garden	MO 562	15.2	22	1	1
MO 392	tetraphylla	4	NA	NA	NA	1	2	3	33.3333	66.6667		NA	NA	NA	NA	NA	NA	NA	NA			Field	MO 564	26.66	1	88.8	1
MO 394	uliginosa	3	88.8	27.6	61.2	2	3	5	40	60	0.5	49.33	66.66	115.99	204.79	13.4772	24.0881	32.5504	29.8843	3.97556		Garden	MO 566	22.2	21.4	40.6667	43.3333
MO 229	urbaniana	3	88.78	26.18	62.6	4	1	5	80	20	0.5	47.4	18.89	66.29	155.07	16.8827	30.5668	12.1816	40.3689	1.79538		Garden	MO 567	1	1	65	64
MO 580	virginea	3	NA	NA	NA	NA	NA	NA	NA	NA	NA	NA	NA	NA	NA	NA	NA	NA	NA	NA		Garden	MO 568	1	26.2	1	1
MO 833	viscosa	NA	NA	NA	NA	NA	NA	NA	NA	NA	NA	NA	NA	NA	NA	NA	NA	NA	NA	NA		Garden	MO 569	20.2	1	98.6667	1
MO 1511	witman	3	NA	NA	NA	NA	NA	NA	NA	NA	NA	NA	NA	NA	NA	NA	NA	NA	NA	NA		Garden	MO 582	22	1	1	1
MO 273	xantha	3	72.8	28.7	44.1	6	1	7	85.7143	14.2857	0.6	87.22	18.8	106.02	178.82	16.0497	48.7753	10.5134	24.6617	2.11876		Garden	MO 584	24.8	1	74.6667	1
MO 488	zeekoevleyensis	3	154.53	60.35	94.18	1	3	4	25	75	0.7	27.5	54.5	82	236.53	25.5147	11.6264	23.0415	39.8174	1.77228		Garden	MO 588	22.1	22.16	1	1
MO 590	zeyheri	5	76.52	19.4	57.12	2	2	4	50	50	0.5	77.41	32.36	109.77	186.29	10.4139	41.5535	17.3708	30.6619	2.41214		Garden	MO 590	21.8	1	52.6667	1
																						Garden	MO 606	1	1	1	1
																						Garden	MO 700	13.9	1	148	1
																						Garden	MO 736	23.7	1	47	1
																						Garden	MO 747	1	1	29	1
																						Garden	MO 787	19.9	1	87	1
																						Garden	MO 793	13.5	18.1	1	1
																						Garden	MO 809	27.4	1	84	1
																						Garden	MO 823	12.8	1	87.3333	1
																						Garden	MO 833	17.4	1	1	1
																						Garden	MO 839	18.3	1	55.3333	1
																						Garden	MO 846	12.39	1	132	1
																						Garden	MO 850	18.4	1	1	1
																						Garden	MO 850	1	1	64	36
																						Garden	MO 852	25.6	1	1	1
																						Garden	MO 863	12.88	1	1	1
																						Garden	MO 863	1	1	95.3333	1
																						Garden	MO 882	20	1	1	1
																						Garden	MO 883	14.8	1	180.667	1
																						Garden	MO 887	17.75	1	1	1
																						Garden	MO 912	22	1	72	1
																						Field	MO 918	1	30.42	1	78
																						Garden	MO 924	17.9	1	116	1
																						Garden	MO 929	15.8	1	64.6667	1
																						Field	MO 93	1	23.79	1	78.8
																						Field	namaquana	20.84	1	136.8	1
																						Field	obtusa	17.98	22.89	55.6	73.6
																						Field	obtusa (full sun and small leaves)	21.38	1	41.2	44.8
																						Field	obtusa 1	18.11	23.28	66.4	32.4
																						Field	obtusa 2	19.96	24.97	54	27.2
																						Field	obtusa 3	1	21.97	1	1
																						Field	obtusa 4	19.97	19.15	49.6	43.2
																						Field	pes-caprae	1	16.38	1	88
																						Field	pes-caprae 1	1	24.72	1	78.4
																						Field	pes-caprae 2	1	29.27	1	94.4
																						Field	pocockiae	25.42	33.34	41.6	42.8
																						Field	pocockiae 1	25.63	26.49	60	58.8
																						Field	pocockiae 2	19.53	27.62	64.8	40.8
																						Garden	pulchella	1	1	48	43
																						Field	pulchella 1	17.61	23.79	65.6	108.4
																						Field	purpurea	19.74	1	110.4	1
																						Field	purpurea 1	14.87	1	190.8	1
																						Field	purpurea 2	13.73	1	179.6	1
																						Field	salteri	14.57	1	139.6	1
																						Field	sonderiana	15.05	1	334.8	1
