# Supplementary material for: The phylogenetic significance of leaf anatomical traits of southern African Oxalis
Source: BMC Evol Biol. 2016 Oct 22;16:225. doi: 10.1186/s12862-016-0792-z (PMC5075164; doi:10.1186/s12862-016-0792-z)
Supplement: Additional file 2: Table S2. — The list of newly-collected taxa added to the phylogeny of Oberlander et al. (2011). Description of data: Phylogenetic trees were reconstructed using an expanded ITS data set from Oberlander et al. (2011) [19], including sequences from 13 newly-collected taxa. Species names, MO-accession numbers, source-origin and GenBank accession data are included. (XLSX 9 kb) [file 12862_2016_792_MOESM2_ESM.xlsx]

## Sheet: New taxa
New Oxalis taxa included in our study to up-date the phylogenetic tree of Oberlander et al. (2011)
Voucher number	Species	Standard origin	GenBank accession number
MO1527	O. fenestrata	Northern Cape, Richtersveld	KF154263
MO1118	O. purpurata	Northern Cape, Niewoudville	FJ426283
MO1519	O. hirsutibulba	Northern Cape, Richtersveld	KF154266
MO1468	O. rosetifolia	Northern Cape, Richtersveld	JQ716442
MO936	O. helicoides	Northern Cape, Kamiesberg	KF114273
MO1276	O. crispula	Northern Cape, Bitterfontein	JX487154
MO1556	O. reflexa	Northern Cape, Niewoudville	KX440968
MO1466	O. foveolata	Northern Cape, Richtersveld	JX487155
MO1143	O. ericifolia	Northern Cape, Niewoudville	FJ211170
MO1464	O. psammophila	Northern Cape, Richtersveld	JQ762399
MO1524	O. "magnifolia"	Northern Cape, Eksteensfontein	KF154257
MO1529	O. sp. nov.	Northern Cape, Richtersveld	KF154258
MO1511	O. sp. nov.	Northern Cape, Rooiberg	KF154260
